# Supplementary material for: Cranial Musculoskeletal Description of Black-Throated Finch (Aves: Passeriformes: Estrildidae) with DiceCT
Source: Integr Org Biol. 2021 Apr 30;3(1):obab007. doi: 10.1093/iob/obab007 (PMC8613829; doi:10.1093/iob/obab007)
Supplement: obab007_Supplementary_Data [file obab007_supplementary_data.zip]

Archive with 4 entries (4 files):
- Supplementary_Fledge Finch Scan downsized.mp4
- To et al 2020 Supplemental Figure 1 Caption V2.docx
- Supplemental Fig_Skull with Muscle Comparison Segmentation.tif
- Supplementary_Adult Finch Scan downsized.mp4
